# Supplementary material for: Effect of exercise and diet intervention in NAFLD and NASH via GAB2 methylation
Source: Cell Biosci. 2021 Nov 4;11:189. doi: 10.1186/s13578-021-00701-6 (PMC8569968; doi:10.1186/s13578-021-00701-6)
Supplement: Supplementary file 2 — Additional file 2: Table S1. KEGG pathway analysis in NAFLD after lifestyle intervention (q < 0.05). [file 13578_2021_701_MOESM2_ESM.xlsx]

## Sheet: Ex
ID	Description (Ex)	P value	q value	Cluster (K-means)	Gene symbol
hsa01210	2-Oxocarboxylic acid metabolism	0.007	0.027	22	ACY1
hsa04520	Adherens junction	0.009	0.014	58	SORBS1
hsa00250	Alanine, aspartate and glutamate metabolism	0.009	0.016	19	ABAT
hsa00250	Alanine, aspartate and glutamate metabolism	0.009	0.018	93	ASRGL1
hsa05330	Allograft rejection	0.009	0.019	48	PRF1
hsa00592	alpha-Linolenic acid metabolism	0.006	0.03	75	PLA2G5
hsa05010	Alzheimer disease	0.002	0.015	21	RTN3/CHRM1
hsa05010	Alzheimer disease	0.046	0.046	31	PIK3C3
hsa05010	Alzheimer disease	0.046	0.046	37	XBP1
hsa05010	Alzheimer disease	0.046	0.048	54	BID
hsa05146	Amoebiasis	0.025	0.025	89	PRDX1
hsa04152	AMPK signaling pathway	0.03	0.032	7	PFKP
hsa05014	Amyotrophic lateral sclerosis	0.045	0.045	44	ANXA11
hsa05014	Amyotrophic lateral sclerosis	0.045	0.046	31	PIK3C3
hsa05014	Amyotrophic lateral sclerosis	0.045	0.046	37	XBP1
hsa05014	Amyotrophic lateral sclerosis	0.045	0.048	54	BID
hsa04612	Antigen processing and presentation	0.019	0.026	17	RFXANK
hsa04612	Antigen processing and presentation	0.01	0.027	68	HSP90AB1
hsa04371	Apelin signaling pathway	0.017	0.037	31	PIK3C3
hsa04210	Apoptosis	0.017	0.033	54	BID
hsa04210	Apoptosis	0.034	0.034	48	PRF1
hsa04210	Apoptosis	0.034	0.035	78	DIABLO
hsa04215	Apoptosis - multiple species	0.008	0.024	78	DIABLO
hsa04215	Apoptosis - multiple species	0.004	0.033	54	BID
hsa00590	Arachidonic acid metabolism	0.008	0.008	62	GGT1
hsa00590	Arachidonic acid metabolism	0.016	0.031	75	PLA2G5
hsa00220	Arginine biosynthesis	0.008	0.027	22	ACY1
hsa05320	Autoimmune thyroid disease	0.013	0.019	48	PRF1
hsa04140	Autophagy - animal	0.017	0.017	25	ATG4C
hsa04140	Autophagy - animal	0.017	0.037	31	PIK3C3
hsa04136	Autophagy - other	0.004	0.008	25	ATG4C
hsa04136	Autophagy - other	0.004	0.037	31	PIK3C3
hsa04360	Axon guidance	0.022	0.022	35	SEMA5B
hsa04360	Axon guidance	0.022	0.022	66	SEMA5A
hsa04662	B cell receptor signaling pathway	0.02	0.033	87	CD22
hsa03410	Base excision repair	0.016	0.04	53	PCNA
hsa00410	beta-Alanine metabolism	0.007	0.016	19	ABAT
hsa00410	beta-Alanine metabolism	0.011	0.039	28	EHHADH
hsa01230	Biosynthesis of amino acids	0.018	0.032	7	PFKP
hsa01230	Biosynthesis of amino acids	0.027	0.048	22	ACY1
hsa01040	Biosynthesis of unsaturated fatty acids	0.003	0.007	18	HSD17B4
hsa01040	Biosynthesis of unsaturated fatty acids	0.007	0.02	71	HACD4
hsa05219	Bladder cancer	0.02	0.04	53	DAPK3
hsa00650	Butanoate metabolism	0.007	0.016	19	ABAT
hsa00650	Butanoate metabolism	0.01	0.039	28	EHHADH
hsa04973	Carbohydrate digestion and absorption	0.012	0.019	48	MGAM
hsa01200	Carbon metabolism	0.029	0.032	7	PFKP
hsa04514	Cell adhesion molecules	0.018	0.018	27	ICAM2
hsa04514	Cell adhesion molecules	0.018	0.018	67	SELPLG
hsa04514	Cell adhesion molecules	0.036	0.036	87	CD22
hsa04110	Cell cycle	0.001	0.017	53	PCNA/FZR1
hsa05230	Central carbon metabolism in cancer	0.017	0.032	7	PFKP
hsa05204	Chemical carcinogenesis	0.01	0.014	9	GSTO2
hsa05220	Chronic myeloid leukemia	0.009	0.014	91	CTBP1
hsa04625	C-type lectin receptor signaling pathway	0.013	0.029	43	KSR1
hsa04934	Cushing syndrome	0.038	0.038	7	WDR5
hsa04060	Cytokine-cytokine receptor interaction	0.037	0.037	59	IL6ST
hsa04060	Cytokine-cytokine receptor interaction	0.037	0.037	96	ACVR2A
hsa03030	DNA replication	0.009	0.013	79	RNASEH2B
hsa03030	DNA replication	0.018	0.04	53	PCNA
hsa00982	Drug metabolism - cytochrome P450	0.009	0.014	9	GSTO2
hsa00983	Drug metabolism - other enzymes	0.01	0.014	9	GSTO2
hsa05169	Epstein-Barr virus infection	0.025	0.033	54	BID
hsa04915	Estrogen signaling pathway	0.017	0.027	68	HSP90AB1
hsa00565	Ether lipid metabolism	0.012	0.03	75	PLA2G5
hsa04975	Fat digestion and absorption	0.011	0.03	75	PLA2G5
hsa00071	Fatty acid degradation	0.016	0.039	28	EHHADH
hsa00062	Fatty acid elongation	0.007	0.02	71	HACD4
hsa01212	Fatty acid metabolism	0.007	0.009	18	HSD17B4
hsa01212	Fatty acid metabolism	0.014	0.028	71	HACD4
hsa01212	Fatty acid metabolism	0.021	0.039	28	EHHADH
hsa05418	Fluid shear stress and atherosclerosis	0.017	0.02	9	GSTO2
hsa05418	Fluid shear stress and atherosclerosis	0.017	0.024	96	ACVR2A
hsa05418	Fluid shear stress and atherosclerosis	0.017	0.027	68	HSP90AB1
hsa00051	Fructose and mannose metabolism	0.008	0.032	7	PFKP
hsa00051	Fructose and mannose metabolism	0.016	0.04	53	ENOSF1
hsa04727	GABAergic synapse	0.011	0.014	74	SLC38A3
hsa04727	GABAergic synapse	0.022	0.026	19	ABAT
hsa00052	Galactose metabolism	0.008	0.019	48	MGAM
hsa00052	Galactose metabolism	0.008	0.032	7	PFKP
hsa04922	Glucagon signaling pathway	0.026	0.032	7	PFKP
hsa04724	Glutamatergic synapse	0.014	0.014	74	SLC38A3
hsa04724	Glutamatergic synapse	0.028	0.042	30	GRIK4
hsa00480	Glutathione metabolism	0.007	0.008	62	GGT1
hsa00480	Glutathione metabolism	0.007	0.014	9	GSTO2
hsa00561	Glycerolipid metabolism	0.015	0.025	89	AKR1A1
hsa00564	Glycerophospholipid metabolism	0.024	0.036	75	PLA2G5
hsa00010	Glycolysis / Gluconeogenesis	0.017	0.025	89	AKR1A1
hsa00010	Glycolysis / Gluconeogenesis	0.017	0.032	7	PFKP
hsa00010	Glycolysis / Gluconeogenesis	0.017	0.033	87	GAPDHS
hsa00532	Glycosaminoglycan biosynthesis - chondroitin sulfate / dermatan sulfate	0.007	0.045	38	CSGALNACT1
hsa00534	Glycosaminoglycan biosynthesis - heparan sulfate / heparin	0.006	0.012	64	GLCE
hsa00601	Glycosphingolipid biosynthesis - lacto and neolacto series	0.003	0.003	41	GCNT2
hsa05332	Graft-versus-host disease	0.01	0.019	48	PRF1
hsa04640	Hematopoietic cell lineage	0.024	0.033	87	CD22
hsa05161	Hepatitis B	0.02	0.033	54	BID
hsa05160	Hepatitis C	0.019	0.033	54	BID
hsa05225	Hepatocellular carcinoma	0.021	0.021	9	GSTO2
hsa05225	Hepatocellular carcinoma	0.041	0.041	79	TXNRD1
hsa04066	HIF-1 signaling pathway	0.027	0.032	7	PFKP
hsa04392	Hippo signaling pathway - multiple species	0.007	0.022	40	LATS2
hsa05163	Human cytomegalovirus infection	0.028	0.033	54	BID
hsa05170	Human immunodeficiency virus 1 infection	0.026	0.033	54	BID
hsa05016	Huntington disease	0.038	0.044	31	PIK3C3
hsa04657	IL-17 signaling pathway	0.012	0.027	68	HSP90AB1
hsa05164	Influenza A	0.021	0.033	54	BID
hsa00562	Inositol phosphate metabolism	0.009	0.012	20	MTMR7
hsa00562	Inositol phosphate metabolism	0.009	0.012	98	INPP4A
hsa00562	Inositol phosphate metabolism	0.009	0.037	31	PIK3C3
hsa04910	Insulin signaling pathway	0.017	0.017	58	SORBS1
hsa04630	JAK-STAT signaling pathway	0.02	0.03	59	IL6ST
hsa05167	Kaposi sarcoma-associated herpesvirus infection	0.023	0.03	59	IL6ST
hsa05167	Kaposi sarcoma-associated herpesvirus infection	0.023	0.033	54	BID
hsa05167	Kaposi sarcoma-associated herpesvirus infection	0.023	0.037	31	PIK3C3
hsa04670	Leukocyte transendothelial migration	0.042	0.048	22	RHOH
hsa00591	Linoleic acid metabolism	0.007	0.03	75	PLA2G5
hsa00310	Lysine degradation	0.023	0.039	28	EHHADH
hsa04142	Lysosome	0.032	0.032	93	AP3M2
hsa04010	MAPK signaling pathway	0.037	0.037	2	RPS6KA4
hsa05162	Measles	0.017	0.033	54	BID
hsa00980	Metabolism of xenobiotics by cytochrome P450	0.009	0.014	9	GSTO2
hsa04978	Mineral absorption	0.022	0.048	22	SLC6A19
hsa03430	Mismatch repair	0.011	0.04	53	PCNA
hsa04137	Mitophagy - animal	0.008	0.025	55	MFN2
hsa04150	mTOR signaling pathway	0.019	0.019	95	GRB10
hsa04650	Natural killer cell mediated cytotoxicity	0.016	0.018	27	ICAM2
hsa04650	Natural killer cell mediated cytotoxicity	0.016	0.033	54	BID
hsa04650	Natural killer cell mediated cytotoxicity	0.032	0.034	48	PRF1
hsa04217	Necroptosis	0.02	0.027	68	HSP90AB1
hsa04217	Necroptosis	0.02	0.033	54	BID
hsa04722	Neurotrophin signaling pathway	0.029	0.039	42	SH2B3
hsa00760	Nicotinate and nicotinamide metabolism	0.004	0.011	15	NT5C2
hsa04621	NOD-like receptor signaling pathway	0.022	0.027	68	HSP90AB1
hsa04621	NOD-like receptor signaling pathway	0.022	0.031	55	MFN2
hsa04932	Non-alcoholic fatty liver disease	0.019	0.033	54	BID
hsa04932	Non-alcoholic fatty liver disease	0.019	0.042	37	XBP1
hsa04330	Notch signaling pathway	0.007	0.014	91	CTBP1
hsa04330	Notch signaling pathway	0.013	0.026	36	MAML2
hsa03420	Nucleotide excision repair	0.023	0.04	53	PCNA
hsa04115	p53 signaling pathway	0.009	0.033	54	BID
hsa04972	Pancreatic secretion	0.025	0.036	75	PLA2G5
hsa05012	Parkinson disease	0.031	0.031	55	MFN2
hsa05012	Parkinson disease	0.031	0.046	37	XBP1
hsa00040	Pentose and glucuronate interconversions	0.008	0.025	89	AKR1A1
hsa00030	Pentose phosphate pathway	0.007	0.032	7	PFKP
hsa04146	Peroxisome	0.01	0.01	18	HSD17B4
hsa04146	Peroxisome	0.021	0.025	89	PRDX1
hsa04146	Peroxisome	0.031	0.043	28	EHHADH
hsa04145	Phagosome	0.019	0.037	31	PIK3C3
hsa04070	Phosphatidylinositol signaling system	0.012	0.012	20	MTMR7
hsa04070	Phosphatidylinositol signaling system	0.012	0.012	98	INPP4A
hsa04070	Phosphatidylinositol signaling system	0.012	0.037	31	PIK3C3
hsa04072	Phospholipase D signaling pathway	0.001	0.026	61	SYK/TSC1
hsa04151	PI3K-Akt signaling pathway	0.044	0.044	68	HSP90AB1
hsa01524	Platinum drug resistance	0.009	0.014	9	GSTO2
hsa01524	Platinum drug resistance	0.009	0.033	54	BID
hsa03320	PPAR signaling pathway	0.01	0.014	58	SORBS1
hsa03320	PPAR signaling pathway	0.028	0.043	28	EHHADH
hsa00120	Primary bile acid biosynthesis	0.002	0.007	18	HSD17B4
hsa05340	Primary immunodeficiency	0.009	0.026	17	RFXANK
hsa04914	Progesterone-mediated oocyte maturation	0.012	0.027	68	HSP90AB1
hsa00640	Propanoate metabolism	0.008	0.016	19	ABAT
hsa00640	Propanoate metabolism	0.013	0.039	28	EHHADH
hsa05215	Prostate cancer	0.012	0.027	68	HSP90AB1
hsa04974	Protein digestion and absorption	0.023	0.042	30	KCNE3
hsa04974	Protein digestion and absorption	0.035	0.048	22	SLC6A19
hsa04141	Protein processing in endoplasmic reticulum	0.021	0.027	68	HSP90AB1
hsa04141	Protein processing in endoplasmic reticulum	0.021	0.042	37	XBP1
hsa04964	Proximal tubule bicarbonate reclamation	0.003	0.009	74	SLC38A3
hsa00230	Purine metabolism	0.016	0.016	15	NT5C2
hsa00240	Pyrimidine metabolism	0.007	0.011	15	NT5C2
hsa04014	Ras signaling pathway	0.029	0.029	43	KSR1
hsa04810	Regulation of actin cytoskeleton	0.027	0.027	10	ARHGEF4
hsa03018	RNA degradation	0.02	0.032	7	PFKP
hsa05132	Salmonella infection	0.026	0.029	68	HSP90AB1
hsa05132	Salmonella infection	0.026	0.037	31	PIK3C3
hsa00450	Selenocompound metabolism	0.004	0.013	79	TXNRD1
hsa05131	Shigellosis	0.03	0.038	31	PIK3C3
hsa04550	Signaling pathways regulating pluripotency of stem cells	0.018	0.024	96	ACVR2A
hsa04550	Signaling pathways regulating pluripotency of stem cells	0.018	0.03	59	IL6ST
hsa04550	Signaling pathways regulating pluripotency of stem cells	0.035	0.035	78	ESRRB
hsa00600	Sphingolipid metabolism	0.006	0.012	97	CERS3
hsa04071	Sphingolipid signaling pathway	0.015	0.015	97	CERS3
hsa04071	Sphingolipid signaling pathway	0.015	0.033	54	BID
hsa05017	Spinocerebellar ataxia	0.017	0.037	31	PIK3C3
hsa05017	Spinocerebellar ataxia	0.017	0.042	37	XBP1
hsa05150	Staphylococcus aureus infection	0.012	0.018	67	SELPLG
hsa00500	Starch and sucrose metabolism	0.009	0.019	48	MGAM
hsa00100	Steroid biosynthesis	0.002	0.002	12	DHCR24
hsa04721	Synaptic vesicle cycle	0.001	0.008	4	ATP6V0A1/SLC6A4
hsa04721	Synaptic vesicle cycle	0.019	0.026	17	UNC13A
hsa00430	Taurine and hypotaurine metabolism	0.001	0.004	62	GGT1
hsa04350	TGF-beta signaling pathway	0.023	0.023	64	THSD4
hsa04350	TGF-beta signaling pathway	0.012	0.024	96	ACVR2A
hsa04658	Th1 and Th2 cell differentiation	0.023	0.03	36	MAML2
hsa04659	Th17 cell differentiation	0.013	0.027	68	HSP90AB1
hsa04659	Th17 cell differentiation	0.013	0.03	59	IL6ST
hsa04919	Thyroid hormone signaling pathway	0.03	0.032	7	PFKP
hsa04668	TNF signaling pathway	0.014	0.028	2	RPS6KA4
hsa00380	Tryptophan metabolism	0.016	0.039	28	EHHADH
hsa05152	Tuberculosis	0.022	0.029	43	KSR1
hsa05152	Tuberculosis	0.022	0.033	54	BID
hsa05152	Tuberculosis	0.022	0.037	31	PIK3C3
hsa05152	Tuberculosis	0.044	0.044	17	RFXANK
hsa04940	Type I diabetes mellitus	0.011	0.019	48	PRF1
hsa00280	Valine, leucine and isoleucine degradation	0.012	0.017	19	ABAT
hsa00280	Valine, leucine and isoleucine degradation	0.018	0.039	28	EHHADH
hsa00513	Various types of N-glycan biosynthesis	0.01	0.026	36	B4GALNT4
hsa04270	Vascular smooth muscle contraction	0.033	0.042	75	PLA2G5
hsa05203	Viral carcinogenesis	0.025	0.03	59	IL6ST
hsa05416	Viral myocarditis	0.015	0.019	48	PRF1
hsa05416	Viral myocarditis	0.007	0.033	54	BID
hsa04061	Viral protein interaction with cytokine and cytokine receptor	0.012	0.03	59	IL6ST
hsa04310	Wnt signaling pathway	＜0.001	0.012	11	CTBP2/CAMK2G
hsa04310	Wnt signaling pathway	0.02	0.02	91	CTBP1
hsa04310	Wnt signaling pathway	0.039	0.039	42	PRICKLE1
hsa05135	Yersinia infection	0.032	0.048	71	WIPF3

## Sheet: LCD
ID	Description (Diet)	P value	q value	Cluster (K-means)	Gene symbol
hsa02010	ABC transporters	0.001	0.007	84	ABCA9 ABCA5
hsa04210	Apoptosis	0.007	0.031	86	TUBA1A TUBA1C
hsa04662	B cell receptor signaling pathway	＜0.001	0.02	63	CD81 HRAS IFITM1
hsa04976	Bile secretion	0.003	0.03	15	SLCO1A2 SLCO1B1
hsa04514	Cell adhesion molecules	0.001	0.032	8	ITGAV CLDN16 CD8B
hsa04022	cGMP-PKG signaling pathway	0.006	0.01	51	PDE5A NPPB
hsa05142	Chagas disease	0.002	0.006	51	C1QC C1QA
hsa04062	Chemokine signaling pathway	0.001	0.029	59	CCR9 CXCR6 CCR3
hsa05231	Choline metabolism in cancer	0.024	0.048	12	PIP5K1B
hsa04725	Cholinergic synapse	＜0.001	0.026	63	HRAS KCNQ1
hsa05220	Chronic myeloid leukemia	0.005	0.048	63	HRAS GAB2
hsa04610	Complement and coagulation cascades	0.002	0.006	51	C1QC C1QA
hsa03030	DNA replication	0.022	0.044	47	RPA3
hsa00983	Drug metabolism - other enzymes	0.003	0.049	11	UGT1A7 RRM2
hsa04915	Estrogen signaling pathway	＜0.001	＜0.001	20	KRT16 KRT19 KRT38 KRT15 KRT32
hsa03460	Fanconi anemia pathway	0.033	0.044	47	RPA3
hsa04664	Fc epsilon RI signaling pathway	0.004	0.048	63	HRAS GAB2
hsa04666	Fc gamma R-mediated phagocytosis	0.023	0.048	12	PIP5K1B
hsa04540	Gap junction	0.003	0.024	86	TUBA1A TUBA1C
hsa04971	Gastric acid secretion	0.005	0.048	63	KCNQ1 ITPR2
hsa00604	Glycosphingolipid biosynthesis - ganglio series	＜0.001	＜0.001	47	ST6GALNAC5 ST6GALNAC3
hsa00603	Glycosphingolipid biosynthesis - globo and isoglobo series	0.006	0.031	69	GBGT1
hsa04929	GnRH secretion	0.003	0.048	63	HRAS ITPR2
hsa05168	Herpes simplex virus 1 infection	＜0.001	0.002	24	AKT2 ZNF577 ZNF350 ZNF568 ZNF793 ZFP30
hsa05168	Herpes simplex virus 1 infection	＜0.001	0.01	56	ZNF331 ZNF347 ZNF154 ZNF772 ZNF548
hsa03440	Homologous recombination	0.025	0.044	47	RPA3
hsa00562	Inositol phosphate metabolism	0.018	0.048	12	PIP5K1B
hsa04672	Intestinal immune network for IgA production	0.002	0.029	59	CCR9 CD86
hsa04213	Longevity regulating pathway - multiple species	0.003	0.048	63	HRAS INS
hsa04730	Long-term depression	0.003	0.048	63	HRAS ITPR2
hsa04720	Long-term potentiation	0.004	0.048	63	HRAS ITPR2
hsa00515	Mannose type O-glycan biosynthesis	0.006	0.048	12	FKTN
hsa05206	MicroRNAs in cancer	0.014	0.034	33	EZH2 MIR29B1
hsa03430	Mismatch repair	0.014	0.044	47	RPA3
hsa04080	Neuroactive ligand-receptor interaction	0.001	0.032	72	CGA TAAR1 CNR1 TAAR9
hsa03420	Nucleotide excision repair	0.029	0.044	47	RPA3
hsa04740	Olfactory transduction	＜0.001	＜0.001	35	OR2T4 OR2L8 OR2T11 OR13G1 OR7A17 OR2M4 OR2T8
hsa04740	Olfactory transduction	＜0.001	0.001	9	OR52I1 OR51B5 OR2D3 OR52D1 OR2AG1 OR6A2
hsa04740	Olfactory transduction	＜0.001	0.002	95	OR8B2 OR8B12 OR10G7 OR8G1 OR8D4
hsa05130	Pathogenic Escherichia coli infection	0.001	0.01	86	TMBIM6 TUBA1A TUBA1C
hsa05133	Pertussis	0.001	0.006	51	C1QC C1QA
hsa04145	Phagosome	0.009	0.031	86	TUBA1A TUBA1C
hsa04070	Phosphatidylinositol signaling system	0.024	0.048	12	PIP5K1B
hsa04072	Phospholipase D signaling pathway	0.001	0.029	53	RALB FYN
hsa04072	Phospholipase D signaling pathway	0.001	0.038	63	HRAS INS GAB2
hsa05020	Prion diseases	＜0.001	0.004	51	C1QC C1QA
hsa04917	Prolactin signaling pathway	0.004	0.048	63	HRAS INS
hsa00230	Purine metabolism	＜0.001	0.01	11	ATIC PDE11A RRM2
hsa04015	Rap1 signaling pathway	0.002	0.022	69	RALGDS RAPGEF1
hsa04014	Ras signaling pathway	0.003	0.048	63	HRAS INS
hsa04614	Renin-angiotensin system	0.009	0.034	43	CMA1
hsa03018	RNA degradation	0.003	0.036	38	EXOSC3 EXOSC2
hsa00450	Selenocompound metabolism	0.011	0.034	33	SEPHS1
hsa05150	Staphylococcus aureus infection	＜0.001	＜0.001	20	KRT16 KRT19 KRT38 KRT15 KRT32
hsa05150	Staphylococcus aureus infection	0.002	0.006	51	C1QC C1QA
hsa05322	Systemic lupus erythematosus	0.004	0.008	51	C1QC C1QA
hsa04742	Taste transduction	＜0.001	0.004	27	GRM1 PDE1A SCN9A
hsa04530	Tight junction	0.002	0.019	36	MARVELD2 OCLN
hsa04530	Tight junction	0.01	0.031	86	TUBA1A TUBA1C

## Sheet: ELCD
ID	Description (Ex + Diet)	P value	q value	Cluster (K-means)	Gene symbol
hsa04520	Adherens junction	0.018	0.035	26	LMO7
hsa04520	Adherens junction	0.018	0.044	25	WASF2
hsa05143	African trypanosomiasis	0.018	0.037	10	HBA1
hsa00250	Alanine, aspartate and glutamate metabolism	0.018	0.049	56	ABAT
hsa04925	Aldosterone synthesis and secretion	＜0.001	0.008	100	AGTR1 ITPR1
hsa04152	AMPK signaling pathway	0.03	0.041	88	MLYCD
hsa04371	Apelin signaling pathway	0.001	0.009	100	AGTR1 ITPR1
hsa00590	Arachidonic acid metabolism	＜0.001	0.001	68	GPX3 GPX5 TBXAS1
hsa00590	Arachidonic acid metabolism	0.001	0.02	2	PTGS1 AKR1C3
hsa04140	Autophagy - animal	0.034	0.041	88	WDR41
hsa04136	Autophagy - other	0.001	0.023	87	ATG5 PPP2CB
hsa04136	Autophagy - other	0.012	0.048	94	ATG4C
hsa04360	Axon guidance	＜0.001	0.017	67	GPX3 GPX5
hsa04360	Axon guidance	0.022	0.022	60	TRPC6
hsa05100	Bacterial invasion of epithelial cells	0.018	0.044	25	WASF2
hsa03022	Basal transcription factors	0.006	0.034	5	TBPL1
hsa03410	Base excision repair	0.012	0.026	65	POLE4
hsa00410	beta-Alanine metabolism	0.007	0.025	88	MLYCD
hsa00410	beta-Alanine metabolism	0.015	0.049	56	ABAT
hsa05224	Breast cancer	0.036	0.036	73	NCOA1
hsa00650	Butanoate metabolism	0.014	0.049	56	ABAT
hsa04020	Calcium signaling pathway	0.002	0.008	16	HTR6 EDNRA
hsa04020	Calcium signaling pathway	0.002	0.012	100	AGTR1 ITPR1
hsa04024	cAMP signaling pathway	0.002	0.008	16	HTR6 EDNRA
hsa04514	Cell adhesion molecules	0.036	0.049	25	ICOS
hsa05230	Central carbon metabolism in cancer	0.002	0.024	67	HRAS LDHA
hsa04022	cGMP-PKG signaling pathway	0.001	0.009	100	AGTR1 ITPR1
hsa04022	cGMP-PKG signaling pathway	0.021	0.022	60	TRPC6
hsa05231	Choline metabolism in cancer	0.024	0.036	73	SLC5A7
hsa05231	Choline metabolism in cancer	0.024	0.044	25	WASF2
hsa04725	Cholinergic synapse	0.028	0.036	73	SLC5A7
hsa05220	Chronic myeloid leukemia	0.002	0.024	67	GAB2 HRAS
hsa04713	Circadian entrainment	＜0.001	0.007	29	MTNR1A PRKG2
hsa04966	Collecting duct acid secretion	0.02	0.048	69	CA2
hsa04927	Cortisol synthesis and secretion	＜0.001	0.006	100	AGTR1 ITPR1
hsa04625	C-type lectin receptor signaling pathway	0.003	0.029	67	PAK1 HRAS
hsa04934	Cushing syndrome	0.001	0.009	100	AGTR1 ITPR1
hsa04060	Cytokine-cytokine receptor interaction	0.008	0.023	71	ACVR1C INHBA
hsa04060	Cytokine-cytokine receptor interaction	0.037	0.037	21	IL15
hsa03030	DNA replication	0.013	0.026	65	POLE4
hsa04012	ErbB signaling pathway	0.002	0.027	67	PAK1 HRAS
hsa04915	Estrogen signaling pathway	0.034	0.036	73	NCOA1
hsa04664	Fc epsilon RI signaling pathway	0.001	0.024	67	GAB2 HRAS
hsa04666	Fc gamma R-mediated phagocytosis	0.003	0.028	67	PAK1 GAB2
hsa04666	Fc gamma R-mediated phagocytosis	0.023	0.044	25	WASF2
hsa00790	Folate biosynthesis	0.01	0.039	85	GPHN
hsa00051	Fructose and mannose metabolism	0.016	0.037	10	SORD
hsa04727	GABAergic synapse	0.033	0.044	85	GPHN
hsa00480	Glutathione metabolism	0.002	0.015	68	GPX3 GPX5
hsa00480	Glutathione metabolism	0.021	0.026	65	NAT8B
hsa00561	Glycerolipid metabolism	0.015	0.047	62	LPIN1
hsa00564	Glycerophospholipid metabolism	0.024	0.047	62	LPIN1
hsa00532	Glycosaminoglycan biosynthesis - chondroitin sulfate / dermatan sulfate	0.015	0.048	69	CSGALNACT1
hsa00533	Glycosaminoglycan biosynthesis - keratan sulfate	0.007	0.023	71	B3GNT2
hsa00601	Glycosphingolipid biosynthesis - lacto and neolacto series	0.013	0.032	71	B3GNT2
hsa05168	Herpes simplex virus 1 infection	0.02	0.031	75	ZNF707 ZNF517
hsa04392	Hippo signaling pathway - multiple species	＜0.001	0.017	67	GPX3 GPX5
hsa05165	Human papillomavirus infection	0.041	0.041	5	TBPL1
hsa05166	Human T-cell leukemia virus 1 infection	0.027	0.033	21	IL15
hsa05166	Human T-cell leukemia virus 1 infection	0.027	0.041	5	TBPL1
hsa05016	Huntington disease	0.038	0.041	5	TBPL1
hsa04672	Intestinal immune network for IgA production	0.006	0.028	21	IL15
hsa04672	Intestinal immune network for IgA production	0.012	0.044	25	ICOS
hsa04630	JAK-STAT signaling pathway	0.02	0.03	21	IL15
hsa05144	Malaria	0.025	0.037	10	HBA1
hsa03015	mRNA surveillance pathway	＜0.001	0.002	43	ACIN1 PAPOLA
hsa04150	mTOR signaling pathway	0.038	0.047	62	LPIN1
hsa04650	Natural killer cell mediated cytotoxicity	0.005	0.038	67	PAK1 HRAS
hsa04080	Neuroactive ligand-receptor interaction	0.005	0.014	16	HTR6 EDNRA
hsa04080	Neuroactive ligand-receptor interaction	0.042	0.042	80	THRB
hsa00760	Nicotinate and nicotinamide metabolism	0.017	0.031	75	NAPRT
hsa00910	Nitrogen metabolism	0.008	0.022	70	CA4
hsa00910	Nitrogen metabolism	0.013	0.048	69	CA2
hsa04330	Notch signaling pathway	0.026	0.035	70	NCOR2
hsa03420	Nucleotide excision repair	0.017	0.026	65	POLE4
hsa03420	Nucleotide excision repair	0.017	0.035	16	XPC
hsa03420	Nucleotide excision repair	0.012	0.035	26	CUL4A
hsa04740	Olfactory transduction	＜0.001	＜0.001	22	OR5D14 OR8K1 OR10AG1 OR8J3 OR5B21 OR4D6 OR5M10
hsa04740	Olfactory transduction	0.001	0.02	23	OR11L1 OR2B11 OR13G1 OR2G3
hsa04115	p53 signaling pathway	0.027	0.027	65	PERP
hsa05130	Pathogenic Escherichia coli infection	0.047	0.047	62	MYO1B
hsa00040	Pentose and glucuronate interconversions	0.017	0.037	10	SORD
hsa04146	Peroxisome	0.021	0.041	88	MLYCD
hsa00360	Phenylalanine metabolism	0.008	0.022	70	HPD
hsa04072	Phospholipase D signaling pathway	0.007	0.045	67	GAB2 HRAS
hsa04072	Phospholipase D signaling pathway	0.003	0.045	81	PIP5K1B AGPAT5
hsa03320	PPAR signaling pathway	0.019	0.038	4	FABP3
hsa05340	Primary immunodeficiency	0.009	0.044	25	ICOS
hsa00640	Propanoate metabolism	0.008	0.025	88	MLYCD
hsa00640	Propanoate metabolism	0.017	0.049	56	ABAT
hsa03050	Proteasome	0.023	0.045	71	PSMD14
hsa04974	Protein digestion and absorption	0.001	0.031	24	KCNQ1 KCNE3
hsa04964	Proximal tubule bicarbonate reclamation	0.011	0.023	70	CA4
hsa04964	Proximal tubule bicarbonate reclamation	0.017	0.048	69	CA2
hsa00230	Purine metabolism	0.004	0.045	69	GDA ENTPD4
hsa04014	Ras signaling pathway	0.001	0.024	67	PAK1 GAB2 HRAS
hsa05211	Renal cell carcinoma	0.001	0.024	67	PAK1 HRAS
hsa04924	Renin secretion	＜0.001	0.006	100	AGTR1 ITPR1
hsa04924	Renin secretion	0.026	0.041	16	EDNRA
hsa04614	Renin-angiotensin system	0.009	0.049	100	AGTR1
hsa05323	Rheumatoid arthritis	0.012	0.028	21	IL15
hsa04550	Signaling pathways regulating pluripotency of stem cells	0.002	0.011	71	ACVR1C INHBA
hsa04071	Sphingolipid signaling pathway	0.004	0.034	67	GAB2 HRAS
hsa05017	Spinocerebellar ataxia	0.017	0.041	5	TBPL1
hsa04721	Synaptic vesicle cycle	0.029	0.044	85	SYT1
hsa04660	T cell receptor signaling pathway	0.003	0.029	67	PAK1 HRAS
hsa04660	T cell receptor signaling pathway	0.026	0.044	25	ICOS
hsa04350	TGF-beta signaling pathway	0.001	0.01	71	ACVR1C INHBA
hsa04919	Thyroid hormone signaling pathway	0.015	0.03	80	THRB
hsa04919	Thyroid hormone signaling pathway	0.03	0.036	73	NCOA1
hsa04918	Thyroid hormone synthesis	0.004	0.017	68	GPX3 GPX5
hsa04668	TNF signaling pathway	0.014	0.028	21	IL15
hsa00350	Tyrosine metabolism	0.017	0.028	70	HPD
hsa00130	Ubiquinone and other terpenoid-quinone biosynthesis	0.005	0.022	70	HPD
hsa04120	Ubiquitin mediated proteolysis	0.034	0.046	26	CUL4A
hsa04270	Vascular smooth muscle contraction	0.001	0.009	100	AGTR1 ITPR1
hsa05203	Viral carcinogenesis	0.025	0.041	5	TBPL1
hsa04310	Wnt signaling pathway	0.039	0.039	4	CTNNBIP1
hsa05135	Yersinia infection	0.032	0.048	25	WASF2
